# Supplementary material for: Marine-Derived Leads as Anticancer Candidates by Disrupting Hypoxic Signaling through Hypoxia-Inducible Factors Inhibition
Source: Mar Drugs. 2024 Mar 23;22(4):143. doi: 10.3390/md22040143 (PMC11051506; doi:10.3390/md22040143)
Supplement: Supplementary file 1 [file marinedrugs-22-00143-s001.zip]

Archive with 1 entries (1 files):
- marinedrugs-2926788-supplementary.pdf
